# Supplementary material for: Responsiveness of Candidate Genes on CoPv01CDRK/PhgPv01CDRK Loci in Common Bean Challenged by Anthracnose and Angular Leaf Spot Pathogens
Source: Int J Mol Sci. 2023 Nov 7;24(22):16023. doi: 10.3390/ijms242216023 (PMC10671028; doi:10.3390/ijms242216023)
Supplement: Supplementary file 1 [file ijms-24-16023-s001.zip]

Archive with 1 entries (1 files):
- ijms-2611618-supplementary.pdf
